# Supplementary material for: Investigating Markers of the NLRP3 Inflammasome Pathway in Alzheimer’s Disease: A Human Post-Mortem Study
Source: Genes (Basel). 2021 Oct 30;12(11):1753. doi: 10.3390/genes12111753 (PMC8622528; doi:10.3390/genes12111753)
Supplement: Supplementary file 1 [file genes-12-01753-s001.zip]

Archive with 6 entries (6 files):
- Supplementary figure S1.pdf
- Supplementary figure S2.pdf
- Supplementary figure S3.pdf
- Supplementary table S1.pdf
- Supplementary table S2.pdf
- Supplementary table S3.pdf
